# Supplementary material for: The Evolving Role of Somatostatin Receptor PET/CT in Medullary Thyroid Carcinoma: An Updated Systematic Review and Meta-Analysis
Source: Cancers (Basel). 2026 Jun 28;18(13):2096. doi: 10.3390/cancers18132096 (PMC13359957; doi:10.3390/cancers18132096)
Supplement: Supplementary file 1 [file cancers-18-02096-s001.zip]

Archive with 1 entries (1 files):
- cancers-4340619-supplementary.pdf
